# Supplementary material for: HLA Typing from 1000 Genomes Whole Genome and Whole Exome Illumina Data
Source: PLoS One. 2013 Nov 6;8(11):e78410. doi: 10.1371/journal.pone.0078410 (PMC3819389; doi:10.1371/journal.pone.0078410)
Supplement: Table S1 — Calculated and measured HLA-A, HLA-B and HLA-C types for HapMap samples. (XLS) [file pone.0078410.s001.xls]

## Sheet: Whole exome samples
Coriell ID	1000 Genomes Run ID	HapMap HLA-A		HapMap HLA-B		HapMap HLA-C		NGS typing HLA-A		NGS typing HLA-B		NGS typing HLA-C
NA12763	SRR081230	A*01:01	A*03:01	B*08:01	B*07:02	C*07:01	C*07:02	A*01:01:01	A*03:21N	B*07:02:01	B*08:01:01	C*07:01:01	C*07:02:01	Greyed out cells are mistypings
NA12878	SRR016607	A*11:01	A*01:01	B*56:01	B*08:01	C*01:02	C*07:01	A*11:12	A*11:01:01					Cells without data failed QC
“	SRR098401	A*11:01	A*01:01	B*56:01	B*08:01	C*01:02	C*07:01	A*01:01:01	A*11:01:01	B*08:01:01	B*56:01:01	C*01:02:01	C*07:01:01
NA12891	SRR098359	A*01:01	A*24:02	B*08:01	B*07:02	C*07:01	C*07:02	A*01:01:01	A*24:02:01	B*07:02:01	B*08:01:01	C*07:01:01	C*07:02:01
NA12892	ERR034529	A*02:01	A*11:01	B*56:01	B*15:01	C*01:02	C*04:01	A*02:01:01	A*11:01:01	B*15:01:01	B*56:01:01	C*01:02:01	C*04:01:01
NA18504	SRR100028	A*36:01	A*36:01	B*15:03	B*39:10	C*02:10	C*12:03	A*36:01	A*36:01	B*15:03:01	B*39:10:01	C*02:10	C*12:03:01
NA18516	SRR100026	A*03:01	A*29:02	B*15:10	B*53:01	C*04:01	C*04:01	A*03:01:01	A*29:02:01	B*15:10:01	B*53:01:01	C*04:01:01	C*04:01:01
NA18517	ERR034551	A*03:01	A*74:01	B*49:01	B*51:01	C*07:01	C*16:01	A*03:01:01	A*74:01	B*49:01:01	B*51:01:01	C*07:01:02	C*16:01:01
NA18522	SRR107025	A*03:01	A*36:01	B*15:03	B*49:01	C*02:10	C*07:01	A*03:21N	A*36:01	B*15:03:01	B*49:01:01	C*02:10	C*07:01:02
NA18523	ERR034552	A*01:01	A*03:01	B*07:02	B*35:01	C*04:01	C*15:05	A*01:01:01	A*03:01:01	B*07:02:01	B*35:01:01	C*04:01:01	C*15:29
NA18526	ERR031854	A*24:02	A*33:03	B*40:01	B*58:01	C*03:02	C*07:02	A*24:02:01	A*33:03:01	B*40:01:02	B*58:01:01	C*03:02:02	C*07:02:01
NA18532	ERR031956	A*30:01	A*68:01	B*13:02	B*15:18	C*06:02	C*07:04	A*30:01:01	A*68:01:02	B*13:02:01	B*15:18:01	C*06:02:01	C*07:04:01
NA18537	ERR032034	A*02:07	A*11:01	B*38:02	B*46:01	C*01:02	C*07:02	A*02:07:01	A*11:01:01	B*38:02:01	B*46:01:01
NA18542	ERR031855	A*11:01	A*33:03	B*46:01	B*58:01	C*01:02	C*03:02	A*11:01:01	A*33:03:01	B*46:01:01	B*58:01:01	C*01:02:01	C*03:02:02
NA18545	ERR031856	A*11:01	A*24:02	B*40:01	B*40:01	C*04:01	C*07:02	A*11:01:01	A*24:02:01	B*40:01:02	B*40:01:02	C*04:01:01	C*07:02:01
NA18547	ERR031957	A*02:03	A*68:01	B*15:02	B*38:01	C*08:01	C*12:03	A*02:03:01	A*68:01:01	B*15:02:01	B*38:01:01	C*08:22	C*12:03:01
NA18550	ERR031958	A*02:07	A*02:07	B*13:01	B*46:01	C*03:04	C*01:02	A*02:07:01	A*02:07:01	B*13:01:01	B*46:01:01	C*01:02:01	C*03:04:01
NA18552	ERR031959	A*02:07	A*11:01	B*40:02	B*46:01	C*01:02	C*15:02	A*02:07:01	A*11:01:01	B*40:02:01	B*46:01:01	C*01:02:01	C*15:02:01
NA18555	ERR031857	A*02:06	A*11:01	B*07:05	B*54:01	C*01:02	C*07:02	A*02:06:01	A*11:01:01	B*07:06	B*54:01:01	C*01:02:01	C*07:02:01
NA18558	ERR031960	A*02:01	A*24:02	B*48:01	B*67:01	C*08:01	C*07:02	A*02:01:01	A*24:02:01	B*48:01:01	B*67:01:01	C*07:02:01	C*08:22
NA18561	ERR031858	A*24:02	A*26:01	B*39:01	B*59:01	C*01:02	C*07:02	A*24:02:01	A*26:01:01	B*39:01:01	B*59:01:01	C*01:02:01	C*07:02:01
NA18562	ERR031859	A*11:01	A*33:03	B*51:01	B*52:01	C*12:02	C*14:02	A*11:01:01	A*33:03:01	B*51:01:01	B*52:01:01	C*12:02:02	C*14:03
NA18563	ERR031860	A*02:01	A*33:03	B*48:01	B*51:01	C*08:03	C*15:02	A*02:01:01	A*33:03:01	B*48:01:01	B*51:01:01	C*08:03:01	C*15:02:01
NA18564	ERR031861	A*02:01	A*30:01	B*13:01	B*13:02	C*03:04	C*06:02	A*02:01:01	A*30:01:01	B*13:02:01	B*13:02:01	C*03:04:01	C*06:02:01
NA18566	ERR031862	A*02:01	A*33:03	B*35:01	B*08:01	C*03:03	C*07:02	A*02:01:01	A*33:03:01	B*08:01:01	B*35:01:01	C*03:03:01	C*07:02:01
NA18570	ERR031863	A*02:01	A*02:06	B*15:01	B*15:11	C*03:03	C*03:03	A*02:06:01	A*02:06:01	B*15:01:01	B*15:11:01	C*03:03:01	C*03:03:01
NA18571	ERR031868	A*03:02	A*24:02	B*40:01	B*51:01	C*07:02	C*15:02	A*03:02:01	A*24:02:01	B*40:01:02	B*51:01:01	C*07:02:01	C*15:02:01
NA18572	ERR031869	A*24:02	A*31:01	B*15:01	B*54:01	C*01:02	C*03:03	A*24:02:01	A*31:01:02	B*15:01:01	B*54:01:01	C*01:02:01	C*03:03:01
NA18573	ERR031870	A*02:07	A*02:07	B*46:01	B*54:01	C*01:02	C*07:02	A*02:07:01	A*02:07:01	B*46:01:01	B*54:01:01	C*01:02:01	C*07:02:01
NA18576	ERR031871	A*02:01	A*03:02	B*08:01	B*35:01	C*03:03	C*07:02	A*02:01:01	A*03:02:01	B*08:01:01	B*35:01:01	C*03:03:01	C*07:02:01
NA18577	ERR032035	A*02:01	A*02:01	B*15:01	B*40:01	C*01:02	C*15:02	A*02:01:01	A*02:01:01	B*15:01:01	B*40:01:02	C*01:02:01	C*15:02:01
“	ERR032036	A*02:01	A*02:01	B*15:01	B*40:01	C*01:02	C*15:02	A*02:01:01	A*02:01:01	B*15:01:01	B*40:01:02	C*01:02:01	C*15:02:01
NA18579	ERR032037	A*11:01	A*11:01	B*52:01	B*81:01	C*08:01	C*12:02	A*11:50Q	A*11:01:01	B*52:01:01	B*48:01:01
“	ERR032038	A*11:01	A*11:01	B*52:01	B*81:01	C*08:01	C*12:02	A*11:50Q	A*11:01:01	B*52:01:01	B*81:01	C*08:22	C*12:02:02
NA18582	ERR031961	A*11:01	A*24:02	B*40:01	B*52:01	C*07:02	C*12:02	A*11:01:01	A*24:02:01	B*40:01:02	B*52:01:01	C*07:02:01	C*12:02:02
NA18592	ERR031962	A*24:02	A*31:01	B*15:18	B*40:06	C*08:01	C*08:01	A*24:02:01	A*31:01:02	B*15:18:01	B*40:06:01	C*08:01:01	C*08:22
NA18593	ERR034531	A*01:01	A*24:02	B*37:01	B*40:01	C*04:01	C*06:02	A*01:01:01	A*24:02:01	B*37:01:01	B*40:01:02	C*04:82	C*06:02:01
NA18603	ERR031872	A*02:06	A*30:01	B*13:02	B*40:06	C*06:02	C*08:01	A*02:06:01	A*30:01:01	B*13:02:01	B*40:06:01	C*06:02:01	C*08:22
NA18605	ERR031873	A*02:03	A*02:06	B*15:01	B*38:02	C*03:03	C*07:02	A*02:03:01	A*02:01:01	B*15:01:01	B*38:02:01	C*03:03:01	C*07:02:01
NA18608	ERR031874	A*24:02	A*31:01	B*48:01	B*51:01	C*08:01	C*15:02	A*24:02:01	A*31:01:02	B*48:01:01	B*51:01:01	C*08:22	C*15:02:01
NA18609	ERR031875	A*02:03	A*03:01	B*35:03	B*38:02	C*07:02	C*12:03	A*02:03:01	A*03:01:01	B*35:03:01	B*38:02:01	C*07:02:01	C*12:03:01
NA18611	ERR031876	A*11:01	A*11:01	B*46:01	B*51:01	C*07:02	C*14:02	A*11:50Q	A*11:01:04	B*46:01:01	B*51:01:01	C*07:02:01	C*14:02:01
NA18612	ERR034593	A*01:01	A*02:06	B*40:06	B*57:01	C*08:01	C*06:02	A*01:11N	A*02:06:01	B*40:06:01	B*57:01:01	C*06:02:01	C*08:01:01
NA18620	ERR031877	A*02:01	A*32:01	B*40:01	B*48:01	C*04:01	C*07:02	A*02:01:01	A*32:01:01	B*40:01:02	B*48:01:01	C*04:01:01	C*07:02:01
NA18621	ERR034595	A*11:01	A*24:02	B*15:01	B*15:18	C*01:02	C*08:01	A*11:01:01	A*24:02:01	B*15:01:01	B*15:18:01	C*01:02:01	C*08:22
NA18622	ERR032027	A*03:01	A*24:02	B*35:03	B*51:01	C*12:03	C*14:02	A*03:01:01	A*24:02:01	B*78:02:01	B*51:01:01	C*12:03:01	C*14:02:01
“	ERR032028	A*03:01	A*24:02	B*35:03	B*51:01	C*12:03	C*14:02	A*03:01:01	A*24:02:01	B*35:03:01	B*51:01:01	C*12:03:01	C*14:02:01
NA18623	ERR032008	A*24:02	A*30:01	B*13:02	B*40:01	C*03:04	C*06:02	A*24:02:01	A*30:01:01	B*13:02:01	B*40:01:02	C*03:04:01	C*06:02:01
NA18861	ERR034554	A*03:01	A*68:02	B*13:02	B*57:03	C*03:02	C*07:01	A*03:01:01	A*68:02:01	B*13:02:01	B*57:03:01	C*03:02:02	C*07:01:02
NA18870	SRR100031	A*30:02	A*30:02	B*15:03	B*57:03	C*02:10	C*08:02	A*30:02:01	A*30:02:01	B*15:03:01	B*57:03:01	C*02:10	C*08:02:01
NA18871	SRR100029	A*30:01	A*36:01	B*42:01	B*52:01	C*16:01	C*17:01			B*42:01:01	B*52:01:02
NA18912	SRR111960	A*34:02	A*74:01	B*53:01	B*53:01	C*04:01	C*04:01	A*34:02:01	A*74:01	B*53:01:01	B*53:01:01	C*04:01:01	C*04:01:01
NA18940	ERR034596	A*24:02	A*24:02	B*46:01	B*52:01	C*01:03	C*12:02	A*24:02:01	A*24:02:01	B*46:01:01	B*52:01:01	C*01:03	C*12:02:02
NA18942	ERR034597	A*24:02	A*33:03	B*35:01	B*44:03	C*03:03	C*14:03	A*24:02:01	A*33:03:01	B*35:01:01	B*44:03:01	C*03:03:01	C*14:03
NA18943	ERR034598	A*02:07	A*02:06	B*35:01	B*46:01	C*01:02	C*03:03	A*02:01:01	A*02:07:01	B*35:01:01	B*46:01:01	C*01:02:01	C*03:03:01
NA18944	ERR034599	A*02:06	A*24:02	B*40:02	B*51:01	C*03:04	C*14:02	A*02:06:01	A*24:02:01	B*40:02:01	B*51:01:01	C*03:04:01	C*14:02:01
NA18945	ERR034600	A*31:01	A*33:03	B*15:01	B*44:03	C*07:02	C*14:03	A*33:03:01	A*33:03:01	B*15:01:01	B*44:03:01	C*07:02:01	C*14:03
NA18947	ERR034601	A*02:06	A*24:02	B*52:01	B*52:01	C*12:02	C*12:02	A*02:06:01	A*24:02:01	B*52:01:01	B*52:01:01	C*12:02:02	C*12:02:02
NA18948	ERR034602	A*26:01	A*30:01	B*07:02	B*13:02	C*06:02	C*07:02	A*26:01:01	A*30:01:01	B*07:02:01	B*13:02:01	C*06:02:01	C*07:02:01
NA18949	ERR034603	A*24:02	A*26:03	B*07:02	B*40:02	C*03:04	C*07:02	A*24:02:01	A*26:03:01	B*07:02:01	B*40:02:01	C*03:04:01	C*07:02:01
NA18951	ERR034604	A*24:02	A*24:02	B*40:01	B*59:01	C*01:02	C*03:04	A*24:02:01	A*24:02:01	B*40:01:02	B*59:01:01	C*01:02:01	C*03:04:01
NA18952	ERR034605	A*24:02	A*31:01	B*07:02	B*51:01	C*07:02	C*14:02	A*24:02:01	A*31:01:02	B*07:02:01	B*51:01:01	C*07:02:01	C*14:02:01
NA18953	SRR099546	A*11:01	A*31:01	B*40:01	B*40:02	C*03:04	C*03:04	A*11:01:01	A*31:01:02	B*40:01:02	B*40:02:01	C*03:04:01	C*03:04:01
NA18959	SRR099545	A*11:01	A*24:02	B*52:01	B*67:01	C*07:02	C*12:02	A*11:01:01	A*24:02:01	B*52:01:01	B*67:01:01	C*07:02:01	C*12:02:02
NA18960	SRR099533	A*24:02	A*24:02	B*40:06	B*54:01	C*01:02	C*08:01	A*24:02:01	A*24:02:01	B*40:06:01	B*54:01:01	C*01:02:01	C*08:22
NA18961	SRR099544	A*11:01	A*24:02	B*51:01	B*54:01	C*01:02	C*01:02	A*11:01:01	A*24:02:01	B*51:01:01	B*54:01:01	C*01:02:01	C*01:02:01
NA18964	SRR099539	A*26:01	A*26:03	B*35:01	B*40:02	C*03:03	C*03:04	A*26:01:01	A*26:03:01	B*35:01:01	B*40:02:01	C*03:03:01	C*03:04:01
NA18966	SRR071175	A*02:07	A*02:06	B*15:01	B*35:01	C*03:03	C*03:03	A*02:07:01	A*02:07:01	B*15:01:01	B*35:01:01	C*03:03:01	C*03:03:01
“	SRR071180	A*02:07	A*02:06	B*15:01	B*35:01	C*03:03	C*03:03	A*02:06:01	A*02:06:01	B*15:20	B*35:43:01	C*03:03:01	C*03:03:01
NA18967	SRR071192	A*24:02	A*24:02	B*40:02	B*51:01	C*03:04	C*14:02	A*24:02:01	A*24:02:01	B*40:02:01	B*51:01:01	C*03:04:01	C*14:02:01
“	SRR071196	A*24:02	A*24:02	B*40:02	B*51:01	C*03:04	C*14:02	A*24:02:01	A*24:02:01	B*40:02:01	B*51:01:01	C*03:04:01	C*14:02:01
NA18968	SRR077480	A*11:01	A*31:01	B*40:01	B*51:01	C*07:02	C*14:02	A*11:01:01	A*31:01:02	B*40:01:02	B*51:01:01	C*07:02:01	C*14:02:01
“	SRR081231	A*11:01	A*31:01	B*40:01	B*51:01	C*07:02	C*14:02	A*11:01:01	A*31:01:02	B*40:01:02	B*51:01:01	C*07:02:01	C*14:02:01
NA18969	SRR081266	A*24:02	A*31:01	B*48:01	B*52:01	C*08:03	C*12:02	A*24:02:01	A*31:01:02	B*48:01:01	B*52:01:01	C*08:03:01	C*12:02:02
“	SRR081273	A*24:02	A*31:01	B*48:01	B*52:01	C*08:03	C*12:02	A*24:02:01	A*31:01:02	B*48:01:01	B*52:01:01	C*08:03:01	C*12:02:02
NA18970	SRR071116	A*24:02	A*26:01	B*15:18	B*54:01	C*01:02	C*07:04	A*24:02:01	A*26:01:01	B*15:18:01	B*54:01:01	C*01:02:01	C*07:04:01
“	SRR071127	A*24:02	A*26:01	B*15:18	B*54:01	C*01:02	C*07:04	A*24:02:01	A*26:01:01	B*15:18:01	B*54:01:01	C*01:02:01	C*07:04:01
NA18971	SRR077447	A*02:06	A*24:02	B*40:02	B*40:02	C*03:04	C*07:02	A*02:06:01	A*24:02:01	B*40:02:01	B*40:02:01	C*03:04:01	C*07:02:01
“	SRR078842	A*02:06	A*24:02	B*40:02	B*40:02	C*03:04	C*07:02			B*40:02:01	B*40:02:01
NA18972	SRR077490	A*24:02	A*24:02	B*40:02	B*59:01	C*01:02	C*03:03	A*24:02:01	A*24:02:01	B*40:02:01	B*59:01:01	C*01:02:01	C*03:03:01
“	SRR081255	A*24:02	A*24:02	B*40:02	B*59:01	C*01:02	C*03:03	A*24:02:01	A*24:02:01
NA18973	SRR077861	A*24:02	A*33:03	B*15:07	B*46:01	C*01:02	C*03:03	A*24:02:01	A*33:03:01	B*15:07:01	B*46:01:01	C*01:02:01	C*03:03:01
“	SRR078846	A*24:02	A*33:03	B*15:07	B*46:01	C*01:02	C*03:03	A*24:02:01	A*33:03:01	B*15:07:01	B*15:07:01	C*01:02:01	C*03:03:01
NA18974	SRR077456	A*02:01	A*26:01	B*39:01	B*40:01	C*07:02	C*07:02	A*02:01:01	A*26:01:01	B*39:01:03	B*40:01:02	C*07:02:01	C*07:02:01
“	SRR081248	A*02:01	A*26:01	B*39:01	B*40:01	C*07:02	C*07:02	A*02:01:01	A*26:01:01	B*39:01:03	B*40:01:02	C*07:02:01	C*07:02:01
NA18975	SRR078849	A*02:01	A*02:06	B*07:02	B*15:01	C*04:01	C*07:02	A*02:01:01	A*02:06:01	B*07:02:01	B*15:01:01	C*04:01:01	C*07:02:01
“	SRR081225	A*02:01	A*02:06	B*07:02	B*15:01	C*04:01	C*07:02	A*02:01:01	A*02:01:01	B*07:02:01	B*15:01:01	C*04:01:01	C*07:02:01
NA18976	SRR077451	A*33:03	A*33:03	B*44:03	B*44:03	C*14:03	C*14:03			B*44:03:01	B*44:03:01
“	SRR077757	A*33:03	A*33:03	B*44:03	B*44:03	C*14:03	C*14:03	A*33:03:01	A*33:03:01	B*44:03:01	B*44:03:01	C*14:03	C*14:03
NA18981	SRR077477	A*02:01	A*31:01	B*51:01	B*51:01	C*14:02	C*14:02	A*02:01:01	A*31:01:02	B*51:01:01	B*51:01:01	C*14:02:01	C*14:02:01
“	SRR077751	A*02:01	A*31:01	B*51:01	B*51:01	C*14:02	C*14:02	A*02:01:01	A*31:01:02	B*51:01:01	B*51:01:01	C*14:02:01	C*14:02:01
NA18987	SRR077491	A*02:07	A*26:02	B*40:06	B*46:01	C*01:02	C*08:01	A*02:07:01	A*26:02	B*40:06:01	B*46:01:01	C*01:02:01	C*08:01:01
“	SRR077853	A*02:07	A*26:02	B*40:06	B*46:01	C*01:02	C*08:01	A*02:07:01	A*26:02	B*40:06:01	B*46:01:01
NA18990	SRR077454	A*24:02	A*33:03	B*40:02	B*44:03	C*03:03	C*14:03	A*24:02:01	A*33:03:01	B*40:02:01	B*44:46	C*03:03:01	C*14:03
“	SRR077486	A*24:02	A*33:03	B*40:02	B*44:03	C*03:03	C*14:03	A*24:02:01	A*33:03:01	B*40:02:01	B*44:03:01	C*03:03:01	C*14:03
NA18991	SRR077450	A*02:01	A*24:02	B*40:02	B*52:01	C*12:02	C*15:02	A*02:01:01	A*24:02:01	B*40:02:01	B*52:01:01	C*12:02:02	C*15:02:01
“	SRR077855	A*02:01	A*24:02	B*40:02	B*52:01	C*12:02	C*15:02	A*02:01:01	A*24:02:01	B*40:02:01	B*52:01:01	C*12:02:02	C*15:02:01
NA18999	SRR112297	A*24:04	A*33:03	B*40:06	B*46:01	C*01:03	C*08:01	A*24:04	A*33:03:01	B*40:06:01	B*46:01:01	C*01:03	C*08:22
NA19000	SRR099528	A*24:02	A*24:02	B*54:01	B*67:01	C*01:02	C*07:02	A*24:02:01	A*24:02:01	B*54:01:01	B*67:01:01	C*01:02:01	C*07:02:01
NA19003	SRR099532	A*02:06	A*11:01	B*39:01	B*39:01	C*07:02	C*07:02	A*02:06:01	A*11:01:01	B*39:01:03	B*39:01:01	C*07:02:01	C*07:02:01
NA19007	SRR099549	A*02:07	A*26:03	B*35:01	B*46:01	C*01:02	C*03:03	A*02:07:01	A*26:03:01	B*35:01:01	B*46:01:01	C*01:02:01	C*03:03:01
NA19098	SRR077460	A*02:01	A*36:01	B*51:01	B*53:01	C*06:02	C*16:01	A*02:01:01	A*36:01	B*51:01:01	B*53:01:01
NA19102	SRR100034	A*03:01	A*30:01	B*18:01	B*42:01	C*02:02	C*17:01	A*03:21N	A*30:01:01	B*18:01:01	B*42:01:01	C*02:02:02	C*17:01:01
NA19116	SRR100021	A*23:01	A*33:03	B*07:02	B*39:24	C*07:01	C*07:02	A*23:01:01	A*33:03:01	B*07:02:01	B*39:24:01	C*07:01:01	C*07:02:04
NA19119	SRR077471	A*23:01	A*36:01	B*35:01	B*49:01	C*04:01	C*07:01			B*35:01:01	B*49:01:01
“	SRR081271	A*23:01	A*36:01	B*35:01	B*49:01	C*04:01	C*07:01	A*24:02:01	A*36:01	B*35:11:01	B*49:01:01
NA19129	ERR034558	A*02:02	A*23:01	B*07:02	B*58:01	C*07:01	C*07:02	A*02:02	A*23:01:01	B*07:02:01	B*58:01:01	C*07:19	C*07:02:01
NA19130	SRR107026	A*33:03	A*36:01	B*13:02	B*35:01	C*04:01	C*04:01	A*33:03:01	A*36:01	B*13:02:01	B*35:01:01	C*04:01:01	C*04:01:01
NA19131	SRR070494	A*66:03	A*68:02	B*42:01	B*53:01	C*04:01	C*17:01			B*42:01:01	B*53:01:01
“	SRR070783	A*66:03	A*68:02	B*42:01	B*53:01	C*04:01	C*17:01	A*66:02	A*68:02:01	B*42:01:01	B*53:01:01	C*04:01:01	C*17:01:01
NA19138	SRR070472	A*02:01	A*23:01	B*07:02	B*58:01	C*07:01	C*07:02	A*02:01:01	A*23:01:01	B*07:02:01	B*58:01:01	C*07:18	C*07:02:01
“	SRR070776	A*02:01	A*23:01	B*07:02	B*58:01	C*07:01	C*07:02	A*02:01:01	A*23:01:01	B*07:02:01	B*58:01:01	C*07:18	C*07:02:01
NA19141	SRR077433	A*02:11	A*36:01	B*35:01	B*52:01	C*07:01	C*16:01	A*02:11:01	A*36:01	B*35:01:01	B*52:01:02	C*07:18	C*16:01:01
“	SRR077464	A*02:11	A*36:01	B*35:01	B*52:01	C*07:01	C*16:01	A*02:11:01	A*36:01	B*35:01:01	B*52:01:02	C*07:18	C*16:01:01
NA19143	SRR077445	A*02:02	A*23:01	B*52:01	B*53:01	C*04:01	C*16:01	A*02:02	A*23:01:01	B*52:01:02	B*53:01:01	C*04:01:01	C*16:01:01
“	SRR081272	A*02:02	A*23:01	B*52:01	B*53:01	C*04:01	C*16:01	A*02:02	A*23:01:01	B*52:01:02	B*53:01:01	C*04:01:01	C*16:01:01
NA19144	SRR077392	A*32:01	A*33:03	B*53:01	B*58:01	C*03:02	C*04:01	A*32:01:01	A*33:03:01	B*53:01:01	B*58:01:01	C*03:02:02	C*04:01:01
“	SRR077468	A*32:01	A*33:03	B*53:01	B*58:01	C*03:02	C*04:01	A*32:01:01	A*33:03:01	B*53:01:01	B*58:01:01	C*03:02:02	C*04:01:01
NA19152	SRR071135	A*03:01	A*26:01	B*15:10	B*56:01	C*01:02	C*08:04	A*03:01:01	A*26:01:01	B*15:10:01	B*56:01:01	C*01:02:01	C*08:04:01
“	SRR071167	A*03:01	A*26:01	B*15:10	B*56:01	C*01:02	C*08:04	A*03:01:01	A*26:01:01	B*15:10:01	B*56:01:01	C*01:02:01	C*08:04:01
NA19153	SRR070660	A*33:03	A*36:01	B*18:01	B*53:01	C*04:01	C*05:01			B*18:01:01	B*53:01:01
“	SRR070846	A*33:03	A*36:01	B*18:01	B*53:01	C*04:01	C*05:01	A*33:03:01	A*36:01	B*18:01:01	B*53:01:01	C*04:01:01	C*05:01:01
NA19159	SRR070478	A*03:01	A*23:01	B*52:01	B*57:02	C*16:01	C*18:01			B*52:01:02	B*57:02:01
“	SRR070786	A*03:01	A*23:01	B*52:01	B*57:02	C*16:01	C*18:01	A*03:01:01	A*23:01:01	B*52:01:02	B*57:02:01	C*16:01:01	C*18:02
NA19160	SRR077482	A*26:01	A*68:01	B*15:10	B*51:01	C*04:01	C*16:01	A*26:01:01	A*68:01:01	B*15:10:01	B*51:01:01	C*04:01:01	C*16:01:01
“	SRR081250	A*26:01	A*68:01	B*15:10	B*51:01	C*04:01	C*16:01	A*26:01:01	A*68:01:01	B*15:10:01	B*51:01:01	C*04:01:01	C*16:01:01
NA19171	SRR077493	A*02:02	A*23:01	B*52:01	B*53:01	C*04:01	C*16:01	A*02:02	A*23:01:01	B*52:01:02	B*53:01:01	C*04:01:01	C*16:01:01
NA19172	SRR111962	A*30:02	A*68:01	B*35:01	B*44:03	C*04:01	C*04:01	A*30:02:01	A*68:01:01	B*35:01:01	B*44:03:01	C*04:01:01	C*04:01:01
NA19200	SRR077432	A*23:01	A*30:02	B*07:02	B*52:01	C*07:02	C*16:01	A*23:01:01	A*30:02:01	B*07:02:01	B*52:01:02	C*07:02:01	C*16:01:01
“	SRR078847	A*23:01	A*30:02	B*07:02	B*52:01	C*07:02	C*16:01	A*23:01:01	A*30:02:01	B*07:02:01	B*52:01:02	C*07:02:01	C*16:01:01
NA19201	SRR077439	A*03:01	A*33:03	B*15:16	B*18:01	C*02:02	C*14:02	A*03:21N	A*33:03:01	B*15:16:01	B*18:01:01	C*02:02:02	C*14:02:01
“	SRR077462	A*03:01	A*33:03	B*15:16	B*18:01	C*02:02	C*14:02	A*03:21N	A*33:03:01	B*15:16:01	B*18:01:01	C*02:02:02	C*14:02:01
NA19204	SRR077857	A*02:05	A*30:02	B*18:01	B*58:01	C*07:01	C*08:02	A*02:05:01	A*30:02:01	B*18:01:01	B*58:01:01	C*07:26	C*08:02:01
NA19206	SRR070491	A*01:01	A*02:01	B*42:01	B*53:01	C*04:01	C*17:01	A*01:11N	A*02:01:01	B*42:01:01	B*53:01:01	C*04:01:01	C*17:01:01
“	SRR070781	A*01:01	A*02:01	B*42:01	B*53:01	C*04:01	C*17:01	A*01:01:01	A*02:01:01	B*42:01:01	B*53:01:01	C*04:01:01	C*17:01:01
NA19207	SRR081254	A*30:02	A*68:02	B*08:01	B*15:10	C*03:02	C*07:01	A*30:02:01	A*68:02:01	B*08:01:01	B*15:10:01	C*03:02:02	C*07:01:01
“	SRR081256	A*30:02	A*68:02	B*08:01	B*15:10	C*03:02	C*07:01	A*30:02:01	A*68:02:01	B*08:01:01	B*15:10:01	C*03:02:02	C*07:01:01
NA19209	SRR077489	A*03:01	A*30:01	B*15:10	B*52:01	C*08:04	C*16:01			B*15:10:01	B*52:01:02
“	SRR077859	A*03:01	A*30:01	B*15:10	B*52:01	C*08:04	C*16:01	A*03:21N	A*30:01:01	B*15:10:01	B*52:01:02	C*08:04:01	C*16:01:01
NA19210	SRR078845	A*03:01	A*33:01	B*15:10	B*58:01	C*03:02	C*08:04	A*03:01:01	A*33:01:01	B*15:10:01	B*58:01:01	C*03:02:02	C*08:04:01
“	SRR081222	A*03:01	A*33:01	B*15:10	B*58:01	C*03:02	C*08:04	A*03:21N	A*33:01:01	B*15:10:01	B*58:01:01	C*03:02:02	C*08:04:01
NA19223	SRR071186	A*30:01	A*33:03	B*41:04	B*42:01	C*17:01	C*17:01	A*30:01:01	A*33:03:01	B*42:01:01	B*42:01:01	C*17:01:01	C*17:01:01
“	SRR071193	A*30:01	A*33:03	B*41:04	B*42:01	C*17:01	C*17:01	A*30:01:01	A*33:03:01	B*42:08	B*42:01:01	C*17:01:01	C*17:01:01
NA19238	SRR071173	A*30:01	A*36:01	B*53:01	B*57:03	C*04:01	C*18:01			B*53:01:01	B*57:03:01
“	SRR071195	A*30:01	A*36:01	B*53:01	B*57:03	C*04:01	C*18:01			B*53:01:01	B*57:03:01
NA19239	SRR016605	A*02:01	A*68:02	B*35:01	B*52:01	C*04:01	C*16:01			B*52:01:01	B*52:01:01
NA06994	SRR070528	A*02:01	A*32:01	B*40:02	B*08:01	C*02:02	C*07:01	A*02:01:01	A*02:65	B*08:01:01	B*40:02:01	C*02:02:02	C*07:01:01
“	SRR070819	A*02:01	A*32:01	B*40:02	B*08:01	C*02:02	C*07:01	A*02:01:01	A*32:01:01	B*08:01:01	B*40:02:01	C*02:02:02	C*07:01:01
NA07048	SRR099452	A*02:01	A*02:01	B*44:02	B*07:02	C*05:01	C*07:02	A*02:01:01	A*02:01:01	B*07:02:01	B*44:02:01	C*05:01:01	C*07:02:01
NA10847	SRR070531	A*25:01	A*03:01	B*08:01	B*18:01	C*07:01	C*12:03	A*03:01:01	A*25:01:01	B*08:01:01	B*18:01:01
“	SRR070823	A*25:01	A*03:01	B*08:01	B*18:01	C*07:01	C*12:03	A*03:01:01	A*25:01:01	B*08:01:01	B*18:01:01	C*07:01:01	C*12:03:01
NA11840	SRR070532	A*02:01	A*02:01	B*27:05	B*57:01	C*02:02	C*06:02	A*02:01:01	A*02:01:01	B*27:05:02	B*57:01:01	C*02:02:02	C*06:02:01
“	SRR070809	A*02:01	A*02:01	B*27:05	B*57:01	C*02:02	C*06:02	A*02:01:01	A*02:01:01	B*27:05:02	B*57:01:01	C*02:02:02	C*06:02:01
NA12249	SRR070525	A*25:01	A*02:01	B*44:02	B*40:01	C*03:04	C*05:01	A*02:01:01	A*25:01:01	B*40:01:02	B*44:02:01	C*03:04:01	C*05:01:01
“	SRR070798	A*25:01	A*02:01	B*44:02	B*40:01	C*03:04	C*05:01	A*02:01:01	A*25:01:01	B*40:01:02	B*44:02:01
NA12716	SRR081269	A*02:01	A*02:01	B*49:01	B*44:02	C*05:01	C*07:01	A*02:01:01	A*02:01:01	B*44:02:01	B*49:01:01	C*05:01:01	C*07:01:01
“	SRR081274	A*02:01	A*02:01	B*49:01	B*44:02	C*05:01	C*07:01	A*02:01:01	A*02:01:01	B*44:02:01	B*49:01:01	C*05:01:01	C*07:01:01
NA12717	SRR071172	A*01:01	A*02:01	B*08:01	B*07:02	C*07:01	C*07:02	A*01:01:01	A*02:01:01	B*07:02:01	B*08:01:01	C*07:01:01	C*07:02:01
“	SRR071177	A*01:01	A*02:01	B*08:01	B*07:02	C*07:01	C*07:02	A*01:01:01	A*02:01:01	B*07:02:01	B*08:01:01	C*07:01:01	C*07:02:01
NA12751	SRR071136	A*01:01	A*02:01	B*08:01	B*07:02	C*07:01	C*07:02	A*01:01:01	A*02:01:01	B*07:02:01	B*08:01:01	C*07:19	C*07:02:01
“	SRR071139	A*01:01	A*02:01	B*08:01	B*07:02	C*07:01	C*07:02	A*01:11N	A*02:01:01	B*07:02:01	B*08:01:01	C*07:01:01	C*07:02:01
NA12760	SRR081223	A*23:01	A*24:02	B*44:03	B*51:01	C*14:02	C*04:01	A*23:01:01	A*24:02:01	B*44:03:01	B*51:01:01	C*04:09N	C*14:02:01
“	SRR081251	A*23:01	A*24:02	B*44:03	B*51:01	C*14:02	C*04:01	A*23:01:01	A*24:02:01	B*44:03:01	B*51:01:01	C*04:09N	C*14:02:01
NA12761	SRR077753	A*24:02	A*01:01	B*07:02	B*08:01	C*07:01	C*07:02	A*01:01:01	A*24:02:01	B*07:02:01	B*08:01:01	C*07:01:01	C*07:02:01
“	SRR081267	A*24:02	A*01:01	B*07:02	B*08:01	C*07:01	C*07:02	A*01:01:01	A*24:02:01	B*07:02:01	B*08:01:01	C*07:01:01	C*07:02:01
NA12763	SRR077752	A*01:01	A*03:01	B*08:01	B*07:02	C*07:01	C*07:02	A*01:01:01	A*03:21N	B*07:02:01	B*08:01:01	C*07:01:01	C*07:19
NA18624	ERR031928	A*30:01	A*32:01	B*13:02	B*52:01	C*06:02	C*12:02	A*30:01:01	A*32:01:01	B*13:02:01	B*52:01:01	C*06:02:01	C*12:02:02
NA18632	ERR031929	A*11:01	A*33:03	B*46:01	B*58:01	C*01:02	C*03:02	A*11:01:01	A*33:03:01	B*46:01:01	B*58:01:01	C*01:02:01	C*03:02:02
NA18633	ERR031878	A*11:01	A*11:01	B*54:01	B*54:01	C*01:02	C*01:02	A*11:01:01	A*11:01:01	B*54:01:01	B*54:01:01	C*01:02:01	C*01:02:01
NA18635	ERR031879	A*11:01	A*11:01	B*40:06	B*51:01	C*08:01	C*14:02	A*11:50Q	A*11:01:01	B*40:06:01	B*51:01:01	C*08:01:01	C*14:02:01
NA18636	ERR031930	A*11:01	A*24:02	B*40:01	B*46:01	C*01:02	C*07:02	A*11:01:01	A*24:02:01	B*40:01:02	B*46:01:01	C*01:02:01	C*07:02:01
NA18637	ERR031931	A*02:01	A*11:01	B*15:01	B*67:01	C*04:01	C*07:02	A*02:01:01	A*11:01:01	B*15:01:01	B*67:01:02	C*04:01:01	C*07:02:01
NA18853	SRR100011	A*34:02	A*36:01	B*44:03	B*52:01	C*16:01	C*16:01	A*34:02:01	A*36:01	B*44:03:01	B*52:01:02	C*16:01:01	C*16:01:01
NA18856	SRR098533	A*33:03	A*74:01	B*35:01	B*49:01	C*04:01	C*07:01	A*33:03:01	A*74:01	B*35:01:01	B*49:01:01	C*04:01:01	C*07:01:02
NA18858	ERR034553	A*29:02	A*30:01	B*18:01	B*49:01	C*02:02	C*07:01	A*29:02:01	A*30:01:01	B*18:01:01	B*49:01:01	C*02:02:02	C*07:01:02
NA19012	SRR112294	A*24:02	A*24:02	B*35:01	B*35:01	C*03:03	C*03:03	A*24:02:01	A*24:02:01	B*35:01:01	B*35:01:01	C*03:03:01	C*03:03:01
NA19092	SRR100012	A*36:01	A*68:02	B*42:01	B*81:01	C*08:04	C*17:01	A*36:01	A*68:02:02	B*42:01:01	B*81:01	C*08:04:01	C*17:01:01
NA19093	SRR100033	A*23:01	A*30:01	B*35:01	B*53:01	C*04:01	C*08:02	A*23:01:01	A*30:01:01	B*35:01:01	B*53:01:01	C*04:01:01	C*08:02:01
NA19098	SRR077453	A*02:01	A*36:01	B*51:01	B*53:01	C*06:02	C*16:01	A*02:01:01	A*36:01	B*51:01:01	B*53:01:01	C*06:02:01	C*16:01:01
NA18537	ERR032033	A*02:07	A*11:01	B*38:02	B*46:01	C*01:02	C*07:02			B*38:02:01	B*46:01:01
NA19171	SRR077492	A*02:02	A*23:01	B*52:01	B*53:01	C*04:01	C*16:01	A*02:02	A*23:01:01	B*52:01:02	B*53:01:01	C*04:01:01	C*16:01:01
NA19204	SRR081263	A*02:05	A*30:02	B*18:01	B*58:01	C*07:01	C*08:02	A*02:05:01	A*30:02:01	B*18:01:01	B*58:01:01	C*07:18	C*08:02:01

## Sheet: Whole genome samples
Coriell ID	1000 Genomes Run ID	HapMap HLA-A		HapMap HLA-B		HapMap HLA-C		NGS typing HLA-A		NGS typing HLA-B		NGS typing HLA-C
NA06985	ERR050082	A*03:01	A*02:01	B*07:02	B*57:01	C*07:02	C*06:02			B*07:02:01	B*57:01:01			Greyed out cells are mistypings
“	ERR068361	A*03:01	A*02:01	B*07:02	B*57:01	C*07:02	C*06:02	A*03:01:01	A*02:01:01	B*07:02:06	B*57:01:01			Cells without data failed QC
“	SRR400039	A*03:01	A*02:01	B*07:02	B*57:01	C*07:02	C*06:02	A*03:01:01	A*02:01:01	B*07:02:01	B*57:11	C*07:02:01	C*06:02:01
NA11831	SRR400037	A*01:01	A*03:01	B*08:01	B*07:02	C*07:01	C*07:02			B*08:01:01	B*07:02:01
NA11832	SRR385763	A*32:01	A*02:01	B*40:02	B*27:05	C*02:02	C*07:04			B*40:02:01	B*27:05:02
NA11840	SRR393988	A*02:01	A*02:01	B*27:05	B*57:01	C*02:02	C*06:02	A*02:01:01	A*02:01:01
“	SRR393989	A*02:01	A*02:01	B*27:05	B*57:01	C*02:02	C*06:02	A*02:121	A*02:01:01
NA11881	ERR050083	A*26:01	A*03:01	B*07:02	B*07:02	C*07:02	C*07:02			B*07:02:01	B*07:02:01
“	ERR068362	A*26:01	A*03:01	B*07:02	B*07:02	C*07:02	C*07:02			B*07:33	B*07:02:01
NA11992	SRR385759	A*02:01	A*01:01	B*35:01	B*08:01	C*04:01	C*07:01	A*02:01:01	A*01:01:01
NA11993	ERR162809	A*29:02	A*26:01	B*44:03	B*44:02	C*05:01	C*16:01
“	ERR162811	A*29:02	A*26:01	B*44:03	B*44:02	C*05:01	C*16:01			B*08:01:01	B*08:01:01
“	ERR162829	A*29:02	A*26:01	B*44:03	B*44:02	C*05:01	C*16:01	A*01:01:01	A*01:11N
“	SRR385765	A*29:02	A*26:01	B*44:03	B*44:02	C*05:01	C*16:01			B*44:02:01	B*44:02:01
“	SRR385766	A*29:02	A*26:01	B*44:03	B*44:02	C*05:01	C*16:01			B*44:03:01	B*44:03:01
NA11994	SRR385753	A*01:01	A*11:01	B*51:01	B*07:02	C*15:02	C*07:02	A*01:01:01	A*01:01:01
NA11995	SRR385754	A*01:01	A*01:01	B*57:01	B*08:01	C*06:02	C*07:01	A*01:01:01	A*01:01:01
NA12003	SRR385756	A*02:01	A*02:01	B*08:01	B*13:02	C*07:01	C*06:02	A*02:13	A*02:01:01
NA12004	ERR162826	A*24:02	A*02:01	B*07:02	B*07:02	C*07:02	C*07:02	A*02:01:01	A*02:01:01
“	SRR385757	A*24:02	A*02:01	B*07:02	B*07:02	C*07:02	C*07:02			B*07:02:01	B*07:02:01
NA12006	SRR385760	A*25:01	A*11:01	B*18:01	B*15:01	C*12:03	C*03:03	A*25:01:01	A*11:50Q	B*18:01:01	B*15:50	C*12:03:01	C*03:03:01
NA12044	ERR162819	A*02:01	A*01:01	B*07:02	B*07:02	C*07:02	C*07:02			B*07:02:01	B*07:02:01
NA12154	SRR385769	A*01:01	A*31:01	B*08:01	B*40:01	C*07:01	C*03:04			B*08:01:01	B*40:01:02
NA12155	SRR385762	A*01:01	A*02:01	B*08:01	B*44:02	C*07:01	C*05:01	A*01:01:01	A*02:01:01	B*08:01:01	B*44:02:01
NA12156	SRR393992	A*01:01	A*11:01	B*51:01	B*50:01	C*15:02	C*06:06	A*01:01:01	A*11:01:01	B*51:02:01	B*50:01:01
NA12760	SRR385773	A*23:01	A*24:02	B*44:03	B*51:01	C*14:02	C*04:01	A*23:01:01	A*24:95
NA12762	SRR385775	A*02:01	A*02:01	B*51:01	B*44:02	C*14:02	C*05:01			B*51:01:01	B*44:02:01
“	SRR407508	A*02:01	A*02:01	B*51:01	B*44:02	C*14:02	C*05:01			B*51:01:01	B*44:64:02
NA12813	SRR385776	A*29:02	A*24:02	B*44:03	B*57:01	C*16:01	C*06:02	A*24:02:01	A*24:02:01	B*44:03:01	B*57:01:01
NA18968	SRR359062	A*11:01	A*31:01	B*40:01	B*51:01	C*07:02	C*14:02	A*11:01:01	A*31:01:02
NA18971	SRR359095	A*02:06	A*24:02	B*40:02	B*40:02	C*03:04	C*07:02	A*02:06:01	A*24:02:01	B*40:02:01	B*40:02:01	C*03:04:01	C*07:02:01
NA18974	SRR360136	A*02:01	A*26:01	B*39:01	B*40:01	C*07:02	C*07:02	A*02:01:01	A*26:01:01	B*39:01:03	B*40:01:02	C*07:02:01	C*07:02:01
NA18975	SRR359070	A*02:01	A*02:06	B*07:02	B*15:01	C*04:01	C*07:02	A*02:01:01	A*02:06:01	B*07:02:01	B*15:01:01	C*04:01:01	C*07:02:01
NA18976	SRR359110	A*33:03	A*33:03	B*44:03	B*44:03	C*14:03	C*14:03			B*44:03:01	B*44:03:01
NA18981	SRR359083	A*02:01	A*31:01	B*51:01	B*51:01	C*14:02	C*14:02	A*02:01:01	A*31:01:02	B*51:01:01	B*51:01:01	C*14:02:01	C*14:02:01
NA18991	ERR052929	A*02:01	A*24:02	B*40:02	B*52:01	C*12:02	C*15:02	A*02:01:01	A*24:02:01	B*40:02:01	B*52:01:01	C*12:02:02	C*15:02:01
NA19119	SRR359106	A*23:01	A*36:01	B*35:01	B*49:01	C*04:01	C*07:01	A*23:17	A*36:01	B*35:01:01	B*49:01:01	C*04:01:01	C*07:01:02
NA19131	SRR359096	A*66:03	A*68:02	B*42:01	B*53:01	C*04:01	C*17:01	A*66:02	A*68:02:01	B*42:01:01	B*53:01:01	C*04:01:01	C*17:01:01
NA19152	SRR359097	A*03:01	A*26:01	B*15:10	B*56:01	C*01:02	C*08:04	A*03:01:01	A*26:01:01	B*15:10:01	B*56:01:01	C*01:02:01	C*08:04:01
NA19171	SRR359061	A*02:02	A*23:01	B*52:01	B*53:01	C*04:01	C*16:01	A*02:02	A*23:01:01	B*52:01:02	B*53:01:01	C*04:01:01	C*16:01:01
NA19204	SRR359064	A*02:05	A*30:02	B*18:01	B*58:01	C*07:01	C*08:02	A*02:05:01	A*30:02:01	B*18:01:01	B*58:01:01	C*07:18	C*08:02:01
